# Supplementary material for: The hymenopteran parasitoid complex (Hymenoptera, Eurytomidae and Pteromalidae) of the weevil beetle Lixus subtilis Boheman, 1836 (Coleoptera, Curculionidae) in China
Source: Zookeys. 2026 May 18;1279:345–56. doi: 10.3897/zookeys.1279.188643 (PMC13202221; doi:10.3897/zookeys.1279.188643)
Supplement: XML Treatment for Eurytoma curculionum [file zookeys.1279.188643-treatment1.xml]

<!DOCTYPE tp:taxon-treatment
  PUBLIC "-//TaxonX//DTD Taxonomic Treatment Publishing DTD v0 20100105//EN" "tax-treatment-NSO.dtd">
<tp:taxon-treatment xmlns:tp="http://www.plazi.org/taxpub"><tp:treatment-meta><kwd-group><label>Taxon classification</label><kwd>
                <named-content content-type="kingdom">
                  <named-content content-type="taxon-name">
                    <named-content content-type="kingdom">Animalia</named-content>
                  </named-content>
                </named-content>
              </kwd><kwd>
                <named-content content-type="order">Hymenoptera</named-content>
              </kwd><kwd>
                <named-content content-type="family">Eurytomidae</named-content>
              </kwd></kwd-group><mixed-citation publication-type="journal"><person-group><name><surname>Li</surname><given-names>Qin</given-names></name><name><surname>Liu</surname><given-names>Zhekang</given-names></name><name><surname>Li</surname><given-names>Xiaoyu</given-names></name><name><surname>Yin</surname><given-names>Huashan</given-names></name><name><surname>Delvare</surname><given-names>Gerard</given-names></name><name><surname>Tselikh</surname><given-names>Ekaterina V.</given-names></name></person-group><article-title>The hymenopteran parasitoid complex (<tp:taxon-name><tp:taxon-name-part taxon-name-part-type="order" reg="Hymenoptera">Hymenoptera</tp:taxon-name-part></tp:taxon-name>, <tp:taxon-name><tp:taxon-name-part taxon-name-part-type="family" reg="Eurytomidae">Eurytomidae</tp:taxon-name-part></tp:taxon-name> and <tp:taxon-name><tp:taxon-name-part taxon-name-part-type="family" reg="Pteromalidae">Pteromalidae</tp:taxon-name-part></tp:taxon-name>) of the weevil beetle <italic><tp:taxon-name><tp:taxon-name-part taxon-name-part-type="genus" reg="Lixus">Lixus</tp:taxon-name-part> <tp:taxon-name-part taxon-name-part-type="species" reg="subtilis">subtilis</tp:taxon-name-part></tp:taxon-name></italic> Boheman, 1836 (<tp:taxon-name><tp:taxon-name-part taxon-name-part-type="order" reg="Coleoptera">Coleoptera</tp:taxon-name-part></tp:taxon-name>, <tp:taxon-name><tp:taxon-name-part taxon-name-part-type="family" reg="Curculionidae">Curculionidae</tp:taxon-name-part></tp:taxon-name>) in China</article-title><source>Zookeys</source><day>18</day><month>05</month><year>2026</year><volume>1279</volume><fpage>345</fpage><lpage>356</lpage><pub-id pub-id-type="doi">10.3897/zookeys.1279.188643</pub-id></mixed-citation></tp:treatment-meta><tp:nomenclature><tp:taxon-name><object-id xmlns:xlink="http://www.w3.org/1999/xlink" content-type="arpha" xlink:type="simple">DD383DC8-2D3A-5FD6-8BFF-C5BAE9D2FF03</object-id>
                    		<tp:taxon-name-part taxon-name-part-type="genus" reg="Eurytoma">Eurytoma</tp:taxon-name-part> <tp:taxon-name-part taxon-name-part-type="species" reg="curculionum">curculionum</tp:taxon-name-part>
                    	</tp:taxon-name><tp:taxon-authority>Mayr, 1878</tp:taxon-authority><xref ref-type="fig" rid="F1">Figs 6–9</xref><tp:nomenclature-citation-list><tp:nomenclature-citation><tp:taxon-name><tp:taxon-name-part taxon-name-part-type="genus" reg="Eurytoma">Eurytoma</tp:taxon-name-part> <tp:taxon-name-part taxon-name-part-type="species" reg="curculionum">curculionum</tp:taxon-name-part></tp:taxon-name><comment> Mayr, 1878: 301, 306, 314. Lectotype female (<abbrev xmlns:xlink="http://www.w3.org/1999/xlink" content-type="institution" xlink:title="Natural History Museum, Vienna, Austria" xlink:type="simple">NHM</abbrev>, examined).</comment></tp:nomenclature-citation></tp:nomenclature-citation-list></tp:nomenclature><tp:treatment-sec sec-type="Type material"><title>Type material.</title><p><bold><italic>Lectotype</italic></bold> • female, Austria, “Cleop. camp. Sept. 74”, “<italic>Eur. curculionidarum</italic> [sic] G. Mayr type”, “♀ taken as type <tp:taxon-name><tp:taxon-name-part taxon-name-part-type="genus" reg="Eurytoma">Eurytoma</tp:taxon-name-part> <tp:taxon-name-part taxon-name-part-type="species" reg="curculionum">curculionum</tp:taxon-name-part></tp:taxon-name> Mayr det. M.F. Claridge .57” (<abbrev xmlns:xlink="http://www.w3.org/1999/xlink" content-type="institution" xlink:title="Natural History Museum, Vienna, Austria" xlink:type="simple">NHM</abbrev>).</p></tp:treatment-sec><tp:treatment-sec sec-type="Additional material examined"><title>Additional material examined.</title><p>China • 1 female, “Xinjiang, Qapqal Xibe Autonomous County, Aixinshelili Town, Huaxia New Village, sugar beet field, <named-content xmlns:xlink="http://www.w3.org/1999/xlink" content-type="dwc:verbatimCoordinates" xlink:type="simple">43°42'43"N, 81°24'48"E</named-content>, 705 m, 15.VIII.2024, coll. Li Qin research team”, “Host <italic><tp:taxon-name><tp:taxon-name-part taxon-name-part-type="genus" reg="Lixus">Lixus</tp:taxon-name-part> <tp:taxon-name-part taxon-name-part-type="species" reg="subtilis">subtilis</tp:taxon-name-part></tp:taxon-name></italic> Boheman, 1836 on sugar beet” (<abbrev xmlns:xlink="http://www.w3.org/1999/xlink" content-type="institution" xlink:title="College of Life Science and Technology, Xinjiang University, Urumqi, China" xlink:type="simple">ICXU</abbrev>).</p></tp:treatment-sec><tp:treatment-sec sec-type="Diagnosis"><title>Diagnosis.</title><p><italic><tp:taxon-name><tp:taxon-name-part taxon-name-part-type="genus" reg="Eurytoma">Eurytoma</tp:taxon-name-part> <tp:taxon-name-part taxon-name-part-type="species" reg="curculionum">curculionum</tp:taxon-name-part></tp:taxon-name></italic> is very similar to <italic><tp:taxon-name><tp:taxon-name-part taxon-name-part-type="genus" reg="Eurytoma">E.</tp:taxon-name-part> <tp:taxon-name-part taxon-name-part-type="species" reg="brunniventris">brunniventris</tp:taxon-name-part></tp:taxon-name></italic> Ratzeburg, 1852 and <italic><tp:taxon-name><tp:taxon-name-part taxon-name-part-type="genus" reg="Eurytoma">E.</tp:taxon-name-part> <tp:taxon-name-part taxon-name-part-type="species" reg="abrotani">abrotani</tp:taxon-name-part></tp:taxon-name></italic> (= <italic>rosae</italic>) (Panzer, 1801) and all these species belong to the <tp:taxon-name><tp:taxon-name-part taxon-name-part-type="genus" reg="Eurytoma"/><tp:taxon-name-part taxon-name-part-type="species">abrotani</tp:taxon-name-part></tp:taxon-name> species group due to the following: head with postgenal lamina diverging from the surface of the postgena and with depression step-like margined dorsally; mesocoxa with lamella; propodeum with not impressed median strip. However, <italic><tp:taxon-name><tp:taxon-name-part taxon-name-part-type="genus" reg="Eurytoma">E.</tp:taxon-name-part> <tp:taxon-name-part taxon-name-part-type="species" reg="curculionum">curculionum</tp:taxon-name-part></tp:taxon-name></italic> has a clypeus with the ventral margin hardly or not emarginate and not mesally depressed (vs emarginate and distinctly depressed above emargination), lower part of face rugose-punctate (vs punctate), and anterior outline of mesopleuron ventrally somewhat curved (vs straight).</p></tp:treatment-sec><tp:treatment-sec sec-type="Biology"><title>Biology.</title><p><italic><tp:taxon-name><tp:taxon-name-part taxon-name-part-type="genus" reg="Eurytoma">Eurytoma</tp:taxon-name-part> <tp:taxon-name-part taxon-name-part-type="species" reg="curculionum">curculionum</tp:taxon-name-part></tp:taxon-name></italic> is a larval ectoparasitoid of concealed <tp:taxon-name><tp:taxon-name-part taxon-name-part-type="order" reg="Coleoptera">Coleoptera</tp:taxon-name-part></tp:taxon-name> larvae in the families <tp:taxon-name><tp:taxon-name-part taxon-name-part-type="family" reg="Apionidae">Apionidae</tp:taxon-name-part></tp:taxon-name>, <tp:taxon-name><tp:taxon-name-part taxon-name-part-type="family" reg="Buprestidae">Buprestidae</tp:taxon-name-part></tp:taxon-name> and <tp:taxon-name><tp:taxon-name-part taxon-name-part-type="family" reg="Curculionidae">Curculionidae</tp:taxon-name-part></tp:taxon-name>, as well as of dipterans belonging to the family <tp:taxon-name><tp:taxon-name-part taxon-name-part-type="family" reg="Cecidomyiidae">Cecidomyiidae</tp:taxon-name-part></tp:taxon-name>. It is also a secondary parasitoid of late-instar larvae of <italic><tp:taxon-name><tp:taxon-name-part taxon-name-part-type="genus" reg="Bracon">Bracon</tp:taxon-name-part> <tp:taxon-name-part taxon-name-part-type="species" reg="intercessor">intercessor</tp:taxon-name-part></tp:taxon-name></italic> Nees, 1834 (<tp:taxon-name><tp:taxon-name-part taxon-name-part-type="family" reg="Braconidae">Braconidae</tp:taxon-name-part></tp:taxon-name>) and <italic><tp:taxon-name><tp:taxon-name-part taxon-name-part-type="genus" reg="Norbanus">Norbanus</tp:taxon-name-part> <tp:taxon-name-part taxon-name-part-type="species" reg="cerasiops">cerasiops</tp:taxon-name-part></tp:taxon-name></italic> (Masi, 1922) (<tp:taxon-name><tp:taxon-name-part taxon-name-part-type="family" reg="Pteromalidae">Pteromalidae</tp:taxon-name-part></tp:taxon-name>) (<xref ref-type="bibr" rid="B7">UCD Community 2026</xref>).</p></tp:treatment-sec><tp:treatment-sec sec-type="Distribution"><title>Distribution.</title><p>Bosnia-Herzegovina, China (new record), Finland, France, Germany, Hungary, India, Iran, Italy, Macedonia, Morocco, Norway, Poland, Sweden, Turkey, United Kingdom (<xref ref-type="bibr" rid="B7">UCD Community 2026</xref>).</p></tp:treatment-sec><tp:treatment-sec><!--Section generated to contain objects referenced in tp:taxon-treatment.--><fig id="F1" position="float" orientation="portrait"><object-id xmlns:xlink="http://www.w3.org/1999/xlink" content-type="doi" xlink:type="simple">10.3897/zookeys.1279.188643.figures1-9</object-id><object-id xmlns:xlink="http://www.w3.org/1999/xlink" content-type="arpha" xlink:type="simple">95A7BD56-F674-5ED3-B731-90C8A4B033D8</object-id><label>Figures 1–9.</label><caption><p><bold>1</bold>–<bold>4</bold>. Method for rearing parasitoid from infected beetles. <bold>1</bold>. Sugar beet field; <bold>2, 3</bold>. Rearing beetles and parasitoids in a laboratory; <bold>4</bold>. Parasitoid-infected beetle larva (arrow indicates parasitoid larva); <bold>5</bold>. <italic><tp:taxon-name><tp:taxon-name-part taxon-name-part-type="genus" reg="Lixus">Lixus</tp:taxon-name-part> <tp:taxon-name-part taxon-name-part-type="species" reg="subtilis">subtilis</tp:taxon-name-part></tp:taxon-name></italic> Boheman, 1836; <bold>6–9</bold>. <italic><tp:taxon-name><tp:taxon-name-part taxon-name-part-type="genus" reg="Eurytoma">Eurytoma</tp:taxon-name-part> <tp:taxon-name-part taxon-name-part-type="species" reg="curculionum">curculionum</tp:taxon-name-part></tp:taxon-name></italic><xref ref-type="bibr" rid="B5">Mayr 1878</xref> female, not type; <bold>5, 7</bold>. Same, body, dorsal view; <bold>6</bold>. Same, body, lateral view; <bold>8</bold>. Same, fore wing; <bold>9</bold>. Same, antenna.</p></caption><graphic xmlns:xlink="http://www.w3.org/1999/xlink" xlink:href="zookeys-1279-345_article-188643__-g001.jpg" id="oo_1649563.jpg" position="float" orientation="portrait" xlink:type="simple"><uri content-type="original_file" xlink:type="simple">https://binary.pensoft.net/fig/1649563</uri></graphic></fig></tp:treatment-sec><ref-list><ref id="B5"><mixed-citation xmlns:xlink="http://www.w3.org/1999/xlink" xlink:type="simple">Mayr GL (1878) Arten der Chalcidier-Gattung <tp:taxon-name><tp:taxon-name-part taxon-name-part-type="genus">Eurytoma</tp:taxon-name-part></tp:taxon-name> durch Zucht arhalten. Verhandlungen der Zoologisch-Botanischen Gesellschaft in Wien 28: 297–333.</mixed-citation></ref><ref id="B7"><mixed-citation xmlns:xlink="http://www.w3.org/1999/xlink" xlink:type="simple">UCD Community (2026) Universal <tp:taxon-name><tp:taxon-name-part taxon-name-part-type="superfamily">Chalcidoidea</tp:taxon-name-part></tp:taxon-name> Database (UCD) curated in TaxonWorks. <ext-link xlink:href="https://ucd.chalcid.org/#/" ext-link-type="uri" xlink:type="simple">https://ucd.chalcid.org/#/</ext-link> [accessed on 4 February 2026]</mixed-citation></ref></ref-list></tp:taxon-treatment>
