# Supplementary material for: The hymenopteran parasitoid complex (Hymenoptera, Eurytomidae and Pteromalidae) of the weevil beetle Lixus subtilis Boheman, 1836 (Coleoptera, Curculionidae) in China
Source: Zookeys. 2026 May 18;1279:345–56. doi: 10.3897/zookeys.1279.188643 (PMC13202221; doi:10.3897/zookeys.1279.188643)
Supplement: XML Treatment for Chlorocytus papahemii [file zookeys.1279.188643-treatment2.xml]

<!DOCTYPE tp:taxon-treatment
  PUBLIC "-//TaxonX//DTD Taxonomic Treatment Publishing DTD v0 20100105//EN" "tax-treatment-NSO.dtd">
<tp:taxon-treatment xmlns:tp="http://www.plazi.org/taxpub"><tp:treatment-meta><kwd-group><label>Taxon classification</label><kwd>
                <named-content content-type="kingdom">
                  <named-content content-type="taxon-name">
                    <named-content content-type="kingdom">Animalia</named-content>
                  </named-content>
                </named-content>
              </kwd><kwd>
                <named-content content-type="order">Hymenoptera</named-content>
              </kwd><kwd>
                <named-content content-type="family">Pteromalidae</named-content>
              </kwd></kwd-group><mixed-citation publication-type="journal"><person-group><name><surname>Li</surname><given-names>Qin</given-names></name><name><surname>Liu</surname><given-names>Zhekang</given-names></name><name><surname>Li</surname><given-names>Xiaoyu</given-names></name><name><surname>Yin</surname><given-names>Huashan</given-names></name><name><surname>Delvare</surname><given-names>Gerard</given-names></name><name><surname>Tselikh</surname><given-names>Ekaterina V.</given-names></name></person-group><article-title>The hymenopteran parasitoid complex (<tp:taxon-name><tp:taxon-name-part taxon-name-part-type="order" reg="Hymenoptera">Hymenoptera</tp:taxon-name-part></tp:taxon-name>, <tp:taxon-name><tp:taxon-name-part taxon-name-part-type="family" reg="Eurytomidae">Eurytomidae</tp:taxon-name-part></tp:taxon-name> and <tp:taxon-name><tp:taxon-name-part taxon-name-part-type="family" reg="Pteromalidae">Pteromalidae</tp:taxon-name-part></tp:taxon-name>) of the weevil beetle <italic><tp:taxon-name><tp:taxon-name-part taxon-name-part-type="genus" reg="Lixus">Lixus</tp:taxon-name-part> <tp:taxon-name-part taxon-name-part-type="species" reg="subtilis">subtilis</tp:taxon-name-part></tp:taxon-name></italic> Boheman, 1836 (<tp:taxon-name><tp:taxon-name-part taxon-name-part-type="order" reg="Coleoptera">Coleoptera</tp:taxon-name-part></tp:taxon-name>, <tp:taxon-name><tp:taxon-name-part taxon-name-part-type="family" reg="Curculionidae">Curculionidae</tp:taxon-name-part></tp:taxon-name>) in China</article-title><source>Zookeys</source><day>18</day><month>05</month><year>2026</year><volume>1279</volume><fpage>345</fpage><lpage>356</lpage><pub-id pub-id-type="doi">10.3897/zookeys.1279.188643</pub-id></mixed-citation></tp:treatment-meta><tp:nomenclature><tp:taxon-name><object-id xmlns:xlink="http://www.w3.org/1999/xlink" content-type="arpha" xlink:type="simple">FD0CEF7C-B31F-547E-A14C-B86A216DC23B</object-id>
                    		<tp:taxon-name-part taxon-name-part-type="genus" reg="Chlorocytus">Chlorocytus</tp:taxon-name-part> <tp:taxon-name-part taxon-name-part-type="species" reg="papahemii">papahemii</tp:taxon-name-part>
                    	
                    		<object-id xmlns:xlink="http://www.w3.org/1999/xlink" content-type="zoobank" xlink:type="simple">https://zoobank.org/CBE7B593-53D4-4CB0-8788-40CB21490E21</object-id>
                    	</tp:taxon-name><tp:taxon-authority>Tselikh &amp; Li</tp:taxon-authority><tp:taxon-status xmlns:xlink="http://www.w3.org/1999/xlink" xlink:type="simple">sp. nov.</tp:taxon-status><xref ref-type="fig" rid="F4">Figs 24–31</xref></tp:nomenclature><tp:treatment-sec sec-type="Type material"><title>Type material.</title><p><bold><italic>Holotype</italic></bold> • female, China, “Xinjiang, Qapqal Xibe Autonomous County, Aixinshelili Town, Huaxia New Village, sugar beet field, <named-content xmlns:xlink="http://www.w3.org/1999/xlink" content-type="dwc:verbatimCoordinates" xlink:type="simple">43°42'43"N, 81°24'48"E</named-content>, 705 m, 22.VIII.2024, coll. Li Qin research team”, “Host <italic><tp:taxon-name><tp:taxon-name-part taxon-name-part-type="genus" reg="Lixus">Lixus</tp:taxon-name-part> <tp:taxon-name-part taxon-name-part-type="species" reg="subtilis">subtilis</tp:taxon-name-part></tp:taxon-name></italic> Boheman, 1836 on sugar beet” (<abbrev xmlns:xlink="http://www.w3.org/1999/xlink" content-type="institution" xlink:title="College of Life Science and Technology, Xinjiang University, Urumqi, China" xlink:type="simple">ICXU</abbrev>). <bold><italic>Paratype</italic></bold> • female, China, “Xinjiang, Altay Prefecture, Habahe County, <named-content xmlns:xlink="http://www.w3.org/1999/xlink" content-type="dwc:verbatimCoordinates" xlink:type="simple">48°3'37"N, 86°23'11"E</named-content>, 530 m, 14.VII.2020, coll. Li Qin research team” (<abbrev xmlns:xlink="http://www.w3.org/1999/xlink" content-type="institution" xlink:title="College of Life Science and Technology, Xinjiang University, Urumqi, China" xlink:type="simple">ICXU</abbrev>).</p><fig id="F2" position="float" orientation="portrait"><object-id xmlns:xlink="http://www.w3.org/1999/xlink" content-type="doi" xlink:type="simple">10.3897/zookeys.1279.188643.figures10-16</object-id><object-id xmlns:xlink="http://www.w3.org/1999/xlink" content-type="arpha" xlink:type="simple">5E8E9725-5C57-5B14-A90D-70E7DC494478</object-id><label>Figures 10–16.</label><caption><p><italic><tp:taxon-name><tp:taxon-name-part taxon-name-part-type="genus" reg="Chlorocytus">Chlorocytus</tp:taxon-name-part> <tp:taxon-name-part taxon-name-part-type="species" reg="harmolitae">harmolitae</tp:taxon-name-part></tp:taxon-name></italic> Bouček, 1957, female, paratype. <bold>10</bold>. Same, Body, lateral view; <bold>11</bold>. Same, Head, fronto-lateral view; <bold>12</bold>. Same, Fore wing; <bold>13</bold>. Same, Head, dorsal view; <bold>14</bold>. Same, Antenna; <bold>15</bold>. Same, Metasoma, dorsal view; <bold>16</bold>. Mesosoma, Same, dorsal view.</p></caption><graphic xmlns:xlink="http://www.w3.org/1999/xlink" xlink:href="zookeys-1279-345_article-188643__-g002.jpg" id="oo_1649564.jpg" position="float" orientation="portrait" xlink:type="simple"><uri content-type="original_file" xlink:type="simple">https://binary.pensoft.net/fig/1649564</uri></graphic></fig><fig id="F3" position="float" orientation="portrait"><object-id xmlns:xlink="http://www.w3.org/1999/xlink" content-type="doi" xlink:type="simple">10.3897/zookeys.1279.188643.figures17-23</object-id><object-id xmlns:xlink="http://www.w3.org/1999/xlink" content-type="arpha" xlink:type="simple">072DE0F8-C09F-5BF9-851E-EF4400EFA75C</object-id><label>Figures 17–23.</label><caption><p><italic><tp:taxon-name><tp:taxon-name-part taxon-name-part-type="genus" reg="Chlorocytus">Chlorocytus</tp:taxon-name-part> <tp:taxon-name-part taxon-name-part-type="species" reg="jaculatorius">jaculatorius</tp:taxon-name-part></tp:taxon-name></italic> Xiao &amp; Huang, 2000, female, not type. <bold>17</bold>. Same, Body, lateral view; <bold>18</bold>. Same, Head, frontal view; <bold>19</bold>. Same, Fore wing; <bold>20</bold>. Same, Antenna; <bold>21</bold>. Same, Head and pronotum, dorsal view; <bold>22</bold>. Same, Mesosoma, dorsal view; <bold>23</bold>. Same, Metasoma, dorsal view.</p></caption><graphic xmlns:xlink="http://www.w3.org/1999/xlink" xlink:href="zookeys-1279-345_article-188643__-g003.jpg" id="oo_1649565.jpg" position="float" orientation="portrait" xlink:type="simple"><uri content-type="original_file" xlink:type="simple">https://binary.pensoft.net/fig/1649565</uri></graphic></fig><fig id="F4" position="float" orientation="portrait"><object-id xmlns:xlink="http://www.w3.org/1999/xlink" content-type="doi" xlink:type="simple">10.3897/zookeys.1279.188643.figures24-31</object-id><object-id xmlns:xlink="http://www.w3.org/1999/xlink" content-type="arpha" xlink:type="simple">26B7CA27-E2A8-5692-AB11-90B21B5A3C85</object-id><label>Figures 24–31.</label><caption><p><italic><tp:taxon-name><tp:taxon-name-part taxon-name-part-type="genus" reg="Chlorocytus">Chlorocytus</tp:taxon-name-part> <tp:taxon-name-part taxon-name-part-type="species" reg="papahemii">papahemii</tp:taxon-name-part></tp:taxon-name></italic> Tselikh &amp; Li, sp. nov., female, holotype. <bold>24</bold>. Same, Body, lateral view; <bold>25</bold>. Same, Head, frontal view; <bold>26</bold>. Same, Fore wing; <bold>27</bold>. Same, Head and pronotum, dorsal view; <bold>28</bold>. Same, Antenna; <bold>29</bold>. Same, Metasoma, dorsal view; <bold>30</bold>. Same, Mesosoma, dorsal view; <bold>31</bold>. Same, Body, dorsal view.</p></caption><graphic xmlns:xlink="http://www.w3.org/1999/xlink" xlink:href="zookeys-1279-345_article-188643__-g004.jpg" id="oo_1649566.jpg" position="float" orientation="portrait" xlink:type="simple"><uri content-type="original_file" xlink:type="simple">https://binary.pensoft.net/fig/1649566</uri></graphic></fig></tp:treatment-sec><tp:treatment-sec sec-type="Description"><title>Description.</title><p><bold>Female</bold>. Body length 2.8–3.6 mm; fore wing length 2.24–2.9 mm.</p><p><bold><italic>Colouration</italic></bold>. Head and mesosoma blue-green with metallic, diffuse, coppery lustre; antenna with scape and pedicel yellowish brown; anelli, <abbrev xmlns:xlink="http://www.w3.org/1999/xlink" xlink:title="funicular segments" xlink:type="simple">F1</abbrev>–<abbrev xmlns:xlink="http://www.w3.org/1999/xlink" xlink:title="funicular segments" xlink:type="simple">F6</abbrev>, and clava dark brown. All coxae green with metallic, diffuse, coppery lustre; all femora, tibiae, and tarsi yellow except last segment brown. Fore wing hyaline; venation brown. Metasoma green-blue with metallic, diffuse, coppery lustre; ovipositor sheath brown.</p><p><bold><italic>Sculpture</italic></bold>. Head and mesosoma reticulate; clypeus radially striate; propodeum irregular reticulate; metasoma smooth and shiny.</p><p><bold><italic>Head</italic></bold>. Head in dorsal view 2.39–2.48× as broad as long and 1.23–1.28× as broad as mesoscutum; in frontal view 1.30–1.54× as broad as high. <abbrev xmlns:xlink="http://www.w3.org/1999/xlink" xlink:title="posterior ocellar line, the minimum distance between the posterior ocelli" xlink:type="simple">POL</abbrev> 1.42–1.47× as long as <abbrev xmlns:xlink="http://www.w3.org/1999/xlink" xlink:title="ocello-ocular line, the minimum distance between a posterior ocellus and compound eye" xlink:type="simple">OOL</abbrev>. Eye height 1.46–1.50× eye length and 1.85–2.25× as long as malar space. Distance between antennal toruli and lower margin of clypeus near as long as distance between antennal toruli and median ocellus. Antenna with scape 0.95–1.00× as long as eye height and 1.37–1.39× as long as eye length; pedicel 2.00–2.27× as long as broad and 1.05–1.08× as long as <abbrev xmlns:xlink="http://www.w3.org/1999/xlink" xlink:title="funicular segments" xlink:type="simple">F1</abbrev>; combined length of pedicel and flagellum 0.97–1.00× as long as breadth of head; <abbrev xmlns:xlink="http://www.w3.org/1999/xlink" xlink:title="funicular segments" xlink:type="simple">F1</abbrev> 1.87–2.09× as long as broad, with 2 rows of sensilla, F2–<abbrev xmlns:xlink="http://www.w3.org/1999/xlink" xlink:title="funicular segments" xlink:type="simple">F6</abbrev> longer than broad; clava 2.45–2.50× as long as broad, with small micropilose area on each C3 and <abbrev xmlns:xlink="http://www.w3.org/1999/xlink" xlink:title="claval segments" xlink:type="simple">C4</abbrev>. Lower margin of clypeus nearly straight.</p><p><bold><italic>Mesosoma</italic></bold>. Mesosoma 1.56–1.60× as long as broad. Pronotal collar with irregular and weak carina. Scutellum arched, 0.94–1.00× as long as broad, frenal area weakly distinct by sculpture. Propodeum 0.56–0.58× as long as scutellum, with costula and irregular median carina. Fore wing 2.24–2.45× as long as its maximum width; basal cell and basal vein bare; speculum open below; M as long as <abbrev xmlns:xlink="http://www.w3.org/1999/xlink" xlink:title="postmarginal vein" xlink:type="simple">PM</abbrev> and 1.79–1.83× as long as S; stigma small. Mid leg with long spur, more than 0.5× length of first tarsal segment.</p><p><bold><italic>Metasoma</italic></bold>. Metasoma 2.27–2.46× as long as broad, 1.22–1.24× as long as mesosoma, 0.94–1.00× as long as mesosoma and head combined. Petiole transverse. Ovipositor sheath projecting slightly beyond apex of metasoma.</p><p><bold>Male</bold>. Unknown.</p></tp:treatment-sec><tp:treatment-sec sec-type="Etymology"><title>Etymology.</title><p>The species is named in honour of the famous American writer, Ernest Hemingway.</p></tp:treatment-sec><tp:treatment-sec sec-type="Biology"><title>Biology.</title><p>A hyperparasitoid of <italic><tp:taxon-name><tp:taxon-name-part taxon-name-part-type="genus" reg="Eurytoma">Eurytoma</tp:taxon-name-part> <tp:taxon-name-part taxon-name-part-type="species" reg="curculionum">curculionum</tp:taxon-name-part></tp:taxon-name></italic> (<tp:taxon-name><tp:taxon-name-part taxon-name-part-type="order" reg="Hymenoptera">Hymenoptera</tp:taxon-name-part></tp:taxon-name>, <tp:taxon-name><tp:taxon-name-part taxon-name-part-type="family" reg="Eurytomidae">Eurytomidae</tp:taxon-name-part></tp:taxon-name>) that develops on the larvae of <italic><tp:taxon-name><tp:taxon-name-part taxon-name-part-type="genus" reg="Lixus">Lixus</tp:taxon-name-part> <tp:taxon-name-part taxon-name-part-type="species" reg="subtilis">subtilis</tp:taxon-name-part></tp:taxon-name></italic> (<tp:taxon-name><tp:taxon-name-part taxon-name-part-type="order" reg="Coleoptera">Coleoptera</tp:taxon-name-part></tp:taxon-name>, <tp:taxon-name><tp:taxon-name-part taxon-name-part-type="family" reg="Curculionidae">Curculionidae</tp:taxon-name-part></tp:taxon-name>) in sugar beet leaf petioles, based on the results of observation of larval development.</p></tp:treatment-sec><tp:treatment-sec sec-type="Distribution"><title>Distribution.</title><p>China.</p></tp:treatment-sec><tp:treatment-sec sec-type="Remarks"><title>Remarks.</title><p>This species belongs to the <italic><tp:taxon-name><tp:taxon-name-part taxon-name-part-type="genus" reg="Chlorocytus">Chlorocytus</tp:taxon-name-part> <tp:taxon-name-part taxon-name-part-type="species" reg="harmolitae">harmolitae</tp:taxon-name-part></tp:taxon-name></italic> species group, which we discuss in detail below.</p></tp:treatment-sec><tp:treatment-sec sec-type="Diagnosis"><title>Diagnosis.</title><p>Lower margin of clypeus nearly straight (Fig. <xref ref-type="fig" rid="F4">25</xref>). Antenna with long scape, reaching above median ocellus (Figs <xref ref-type="fig" rid="F2">11</xref>, <xref ref-type="fig" rid="F4">25</xref>); F4 longer than broad (Figs <xref ref-type="fig" rid="F2">14</xref>, <xref ref-type="fig" rid="F4">28</xref>). <abbrev xmlns:xlink="http://www.w3.org/1999/xlink" xlink:title="posterior ocellar line, the minimum distance between the posterior ocelli" xlink:type="simple">POL</abbrev> 1.32–1.54× as long as <abbrev xmlns:xlink="http://www.w3.org/1999/xlink" xlink:title="ocello-ocular line, the minimum distance between a posterior ocellus and compound eye" xlink:type="simple">OOL</abbrev> (Figs <xref ref-type="fig" rid="F2">13</xref>, <xref ref-type="fig" rid="F4">27</xref>). Distance between antennal toruli and lower margin of clypeus near as long as distance between antennal toruli and median ocellus. Propodeum 0.42–0.59× as long as scutellum (Figs <xref ref-type="fig" rid="F2">16</xref>, <xref ref-type="fig" rid="F4">30</xref>). Fore wing with M 0.96–1.10× as long as <abbrev xmlns:xlink="http://www.w3.org/1999/xlink" xlink:title="postmarginal vein" xlink:type="simple">PM</abbrev> (Figs <xref ref-type="fig" rid="F2">12</xref>, <xref ref-type="fig" rid="F4">26</xref>). All femora, tibiae, and tarsi yellow (Figs <xref ref-type="fig" rid="F2">10</xref>, <xref ref-type="fig" rid="F4">24</xref>); mid leg with long spur, more than 0.5× length of first tarsal segment. Metasoma near as long as mesosoma and head (Figs <xref ref-type="fig" rid="F2">10</xref>, <xref ref-type="fig" rid="F4">24</xref>).</p></tp:treatment-sec><tp:treatment-sec sec-type="Biology"><title>Biology.</title><p>Parasitoids of hymenopterans from the family <tp:taxon-name><tp:taxon-name-part taxon-name-part-type="family" reg="Eurytomidae">Eurytomidae</tp:taxon-name-part></tp:taxon-name> (<tp:taxon-name><tp:taxon-name-part taxon-name-part-type="superfamily" reg="Chalcidoidea">Chalcidoidea</tp:taxon-name-part></tp:taxon-name>).</p></tp:treatment-sec><tp:treatment-sec sec-type="Distribution"><title>Distribution.</title><p>Palaearctic region.</p></tp:treatment-sec></tp:taxon-treatment>
