# Supplementary material for: The hymenopteran parasitoid complex (Hymenoptera, Eurytomidae and Pteromalidae) of the weevil beetle Lixus subtilis Boheman, 1836 (Coleoptera, Curculionidae) in China
Source: Zookeys. 2026 May 18;1279:345–56. doi: 10.3897/zookeys.1279.188643 (PMC13202221; doi:10.3897/zookeys.1279.188643)
Supplement: XML Treatment for Chlorocytus harmolitae [file zookeys.1279.188643-treatment3.xml]

<!DOCTYPE tp:taxon-treatment
  PUBLIC "-//TaxonX//DTD Taxonomic Treatment Publishing DTD v0 20100105//EN" "tax-treatment-NSO.dtd">
<tp:taxon-treatment xmlns:tp="http://www.plazi.org/taxpub"><tp:treatment-meta><kwd-group><label>Taxon classification</label><kwd>
                <named-content content-type="kingdom">
                  <named-content content-type="taxon-name">
                    <named-content content-type="kingdom">Animalia</named-content>
                  </named-content>
                </named-content>
              </kwd><kwd>
                <named-content content-type="order">Hymenoptera</named-content>
              </kwd><kwd>
                <named-content content-type="family">Pteromalidae</named-content>
              </kwd></kwd-group><mixed-citation publication-type="journal"><person-group><name><surname>Li</surname><given-names>Qin</given-names></name><name><surname>Liu</surname><given-names>Zhekang</given-names></name><name><surname>Li</surname><given-names>Xiaoyu</given-names></name><name><surname>Yin</surname><given-names>Huashan</given-names></name><name><surname>Delvare</surname><given-names>Gerard</given-names></name><name><surname>Tselikh</surname><given-names>Ekaterina V.</given-names></name></person-group><article-title>The hymenopteran parasitoid complex (<tp:taxon-name><tp:taxon-name-part taxon-name-part-type="order" reg="Hymenoptera">Hymenoptera</tp:taxon-name-part></tp:taxon-name>, <tp:taxon-name><tp:taxon-name-part taxon-name-part-type="family" reg="Eurytomidae">Eurytomidae</tp:taxon-name-part></tp:taxon-name> and <tp:taxon-name><tp:taxon-name-part taxon-name-part-type="family" reg="Pteromalidae">Pteromalidae</tp:taxon-name-part></tp:taxon-name>) of the weevil beetle <italic><tp:taxon-name><tp:taxon-name-part taxon-name-part-type="genus" reg="Lixus">Lixus</tp:taxon-name-part> <tp:taxon-name-part taxon-name-part-type="species" reg="subtilis">subtilis</tp:taxon-name-part></tp:taxon-name></italic> Boheman, 1836 (<tp:taxon-name><tp:taxon-name-part taxon-name-part-type="order" reg="Coleoptera">Coleoptera</tp:taxon-name-part></tp:taxon-name>, <tp:taxon-name><tp:taxon-name-part taxon-name-part-type="family" reg="Curculionidae">Curculionidae</tp:taxon-name-part></tp:taxon-name>) in China</article-title><source>Zookeys</source><day>18</day><month>05</month><year>2026</year><volume>1279</volume><fpage>345</fpage><lpage>356</lpage><pub-id pub-id-type="doi">10.3897/zookeys.1279.188643</pub-id></mixed-citation></tp:treatment-meta><tp:nomenclature><tp:taxon-name><object-id xmlns:xlink="http://www.w3.org/1999/xlink" content-type="arpha" xlink:type="simple">3171263B-FC19-57A6-A71A-4007FB29E0E9</object-id>
                    		<tp:taxon-name-part taxon-name-part-type="genus" reg="Chlorocytus">Chlorocytus</tp:taxon-name-part> <tp:taxon-name-part taxon-name-part-type="species" reg="harmolitae">harmolitae</tp:taxon-name-part>
                    	</tp:taxon-name><tp:taxon-authority>Bouček, 1957</tp:taxon-authority><xref ref-type="fig" rid="F2">Figs 10–16</xref><tp:nomenclature-citation-list><tp:nomenclature-citation><tp:taxon-name><tp:taxon-name-part taxon-name-part-type="genus" reg="Chlorocytus">Chlorocytus</tp:taxon-name-part> <tp:taxon-name-part taxon-name-part-type="species" reg="harmolitae">harmolitae</tp:taxon-name-part></tp:taxon-name><comment> Bouček, 1957: 156. Holotype female (NMP, not examined).</comment></tp:nomenclature-citation></tp:nomenclature-citation-list></tp:nomenclature><tp:treatment-sec sec-type="Type material"><title>Type material.</title><p><bold><italic>Paratypes</italic></bold> • female, Czech Republic, “Bohemia or. Hradec Králové Bouček”, “Piletice 1.VI.52”, “Paratypus ♀ <italic><tp:taxon-name><tp:taxon-name-part taxon-name-part-type="genus" reg="Chlorocytus">C.</tp:taxon-name-part> <tp:taxon-name-part taxon-name-part-type="species" reg="harmolitae">harmolitae</tp:taxon-name-part></tp:taxon-name></italic> Bčk” (<named-content xmlns:xlink="http://www.w3.org/1999/xlink" content-type="dwc:institutional_code" xlink:title="Zoological Institute, Russian Academy of Sciences" xlink:href="https://scientific-collections.gbif.org/institution/4909978b-e723-4ab2-b40d-370e984649c9" xlink:type="simple">ZISP</named-content>) • 1 female, Czech Republic, “Moravia centr. VI.48”, “Legit: Prof. Fr. Gregor.”, “<italic><tp:taxon-name><tp:taxon-name-part taxon-name-part-type="genus" reg="Chlorocytus">Ch.</tp:taxon-name-part> <tp:taxon-name-part taxon-name-part-type="species" reg="harmolitae">harmolitae</tp:taxon-name-part></tp:taxon-name></italic> Bčk. PARATYPUS ♀” (<named-content xmlns:xlink="http://www.w3.org/1999/xlink" content-type="dwc:institutional_code" xlink:title="Zoological Institute, Russian Academy of Sciences" xlink:href="https://scientific-collections.gbif.org/institution/4909978b-e723-4ab2-b40d-370e984649c9" xlink:type="simple">ZISP</named-content>).</p></tp:treatment-sec><tp:treatment-sec sec-type="Description"><title>Description.</title><p><bold>Female</bold>. Body length 3.65–4.0 mm; fore wing length 2.9–3.2 mm.</p><p><bold><italic>Colouration</italic></bold>. Head and mesosoma dark blue-green with metallic, diffuse, coppery lustre; antenna with scape brown; pedicel, anelli, <abbrev xmlns:xlink="http://www.w3.org/1999/xlink" xlink:title="funicular segments" xlink:type="simple">F1</abbrev>–<abbrev xmlns:xlink="http://www.w3.org/1999/xlink" xlink:title="funicular segments" xlink:type="simple">F6</abbrev>, and clava dark brown. All coxae green with metallic, diffuse, coppery lustre; all femora, tibiae, and tarsi yellow except last segment brown. Fore wing hyaline; venation yellowish brown. Metasoma blue-green with metallic diffuse, coppery lustre; ovipositor sheath brown.</p><p><bold><italic>Sculpture</italic></bold>. Head and mesosoma reticulate; clypeus radially striate; propodeum irregularly reticulate; metasoma smooth and shiny.</p><p><bold><italic>Head</italic></bold>. Head in dorsal view 2.10–2.13× as broad as long and 1.28–1.30× as broad as mesoscutum; in frontal view 1.3–1.36× as broad as high. <abbrev xmlns:xlink="http://www.w3.org/1999/xlink" xlink:title="posterior ocellar line, the minimum distance between the posterior ocelli" xlink:type="simple">POL</abbrev> 1.32–1.40× as long as <abbrev xmlns:xlink="http://www.w3.org/1999/xlink" xlink:title="ocello-ocular line, the minimum distance between a posterior ocellus and compound eye" xlink:type="simple">OOL</abbrev>. Eye height 1.24–1.29× eye length and 2.23–2.26× as long as malar space. Distance between antennal toruli and lower margin of clypeus as long as distance between antennal toruli and median ocellus. Antenna with scape 0.85–0.89× as long as eye height and 1.11–1.13× as long as eye length; pedicel 1.44–1.60× as long as broad and 0.69–0.71× as long as <abbrev xmlns:xlink="http://www.w3.org/1999/xlink" xlink:title="funicular segments" xlink:type="simple">F1</abbrev>; combined length of pedicel and flagellum as long as breadth of head; <abbrev xmlns:xlink="http://www.w3.org/1999/xlink" xlink:title="funicular segments" xlink:type="simple">F1</abbrev> 1.70–1.75× as long as broad, with 3 rows of sensilla, F2–F4 longer than broad, F5 subsquare, <abbrev xmlns:xlink="http://www.w3.org/1999/xlink" xlink:title="funicular segments" xlink:type="simple">F6</abbrev> transverse; clava 1.84–1.90× as long as broad, with small micropilose area on each C3 and <abbrev xmlns:xlink="http://www.w3.org/1999/xlink" xlink:title="claval segments" xlink:type="simple">C4</abbrev>. Lower margin of clypeus nearly straight.</p><p><bold><italic>Mesosoma</italic></bold>. Mesosoma 1.95–2.00× as long as broad. Pronotal collar with irregular, weak carina. Scutellum weakly arched, 1.17–1.20× as long as broad, frenal area weakly distinct by sculpture. Propodeum 0.45–0.57× as long as scutellum, with costula and irregular median carina. Fore wing 2.36–2.4× as long as its maximum width; basal cell bare; basal vein pilose; speculum open below; M 0.96–1.00× as long as <abbrev xmlns:xlink="http://www.w3.org/1999/xlink" xlink:title="postmarginal vein" xlink:type="simple">PM</abbrev> and 1.77–1.80× as long as S; stigma small. Mid leg with long spur, more than 0.5× length of first tarsal segment.</p><p><bold><italic>Metasoma</italic></bold>. Metasoma 1.80–1.86× as long as broad, near as long as mesosoma, 0.77–0.80× as long as mesosoma and head combined. Petiole transverse. Ovipositor sheath projecting slightly beyond apex of metasoma.</p><p><bold>Male</bold>. Unknown.</p></tp:treatment-sec><tp:treatment-sec sec-type="Biology"><title>Biology.</title><p>Primary parasitoid of <italic><tp:taxon-name><tp:taxon-name-part taxon-name-part-type="genus" reg="Tetramesa">Tetramesa</tp:taxon-name-part> <tp:taxon-name-part taxon-name-part-type="species" reg="eximia">eximia</tp:taxon-name-part></tp:taxon-name></italic> (Giraud, 1863) (<tp:taxon-name><tp:taxon-name-part taxon-name-part-type="order" reg="Hymenoptera">Hymenoptera</tp:taxon-name-part></tp:taxon-name>, <tp:taxon-name><tp:taxon-name-part taxon-name-part-type="family" reg="Eurytomidae">Eurytomidae</tp:taxon-name-part></tp:taxon-name>) (<xref ref-type="bibr" rid="B1">Bouček 1957</xref>).</p></tp:treatment-sec><tp:treatment-sec sec-type="Distribution"><title>Distribution.</title><p>Czech Republic, France, Germany, Netherlands, Romania, Spain, Sweden, United Kingdom (<xref ref-type="bibr" rid="B7">UCD Community 2026</xref>).</p></tp:treatment-sec><tp:treatment-sec sec-type="Remarks"><title>Remarks.</title><p>This species is very similar to <italic><tp:taxon-name><tp:taxon-name-part taxon-name-part-type="genus" reg="Chlorocytus">C.</tp:taxon-name-part> <tp:taxon-name-part taxon-name-part-type="species" reg="papahemii">papahemii</tp:taxon-name-part></tp:taxon-name></italic> Tselikh &amp; Li, sp. nov.; the differences between these species are given in the key.</p></tp:treatment-sec><tp:treatment-sec><!--Section generated to contain objects referenced in tp:taxon-treatment.--><fig id="F2" position="float" orientation="portrait"><object-id xmlns:xlink="http://www.w3.org/1999/xlink" content-type="doi" xlink:type="simple">10.3897/zookeys.1279.188643.figures10-16</object-id><object-id xmlns:xlink="http://www.w3.org/1999/xlink" content-type="arpha" xlink:type="simple">5E8E9725-5C57-5B14-A90D-70E7DC494478</object-id><label>Figures 10–16.</label><caption><p><italic><tp:taxon-name><tp:taxon-name-part taxon-name-part-type="genus" reg="Chlorocytus">Chlorocytus</tp:taxon-name-part> <tp:taxon-name-part taxon-name-part-type="species" reg="harmolitae">harmolitae</tp:taxon-name-part></tp:taxon-name></italic> Bouček, 1957, female, paratype. <bold>10</bold>. Same, Body, lateral view; <bold>11</bold>. Same, Head, fronto-lateral view; <bold>12</bold>. Same, Fore wing; <bold>13</bold>. Same, Head, dorsal view; <bold>14</bold>. Same, Antenna; <bold>15</bold>. Same, Metasoma, dorsal view; <bold>16</bold>. Mesosoma, Same, dorsal view.</p></caption><graphic xmlns:xlink="http://www.w3.org/1999/xlink" xlink:href="zookeys-1279-345_article-188643__-g002.jpg" id="oo_1649564.jpg" position="float" orientation="portrait" xlink:type="simple"><uri content-type="original_file" xlink:type="simple">https://binary.pensoft.net/fig/1649564</uri></graphic></fig></tp:treatment-sec><ref-list><ref id="B1"><mixed-citation xmlns:xlink="http://www.w3.org/1999/xlink" xlink:type="simple">Bouček Z (1957) Chalcidological notes IV, <tp:taxon-name><tp:taxon-name-part taxon-name-part-type="family">Pteromalidae</tp:taxon-name-part></tp:taxon-name> (<tp:taxon-name><tp:taxon-name-part taxon-name-part-type="order">Hymenoptera</tp:taxon-name-part></tp:taxon-name>, <tp:taxon-name><tp:taxon-name-part taxon-name-part-type="superfamily">Chalcidoidea</tp:taxon-name-part></tp:taxon-name>). Casopis Ceskoslovenské Spolecnosti Entomologické 53: 155–165.</mixed-citation></ref><ref id="B7"><mixed-citation xmlns:xlink="http://www.w3.org/1999/xlink" xlink:type="simple">UCD Community (2026) Universal <tp:taxon-name><tp:taxon-name-part taxon-name-part-type="superfamily">Chalcidoidea</tp:taxon-name-part></tp:taxon-name> Database (UCD) curated in TaxonWorks. <ext-link xlink:href="https://ucd.chalcid.org/#/" ext-link-type="uri" xlink:type="simple">https://ucd.chalcid.org/#/</ext-link> [accessed on 4 February 2026]</mixed-citation></ref></ref-list></tp:taxon-treatment>
