# Supplementary material for: The hymenopteran parasitoid complex (Hymenoptera, Eurytomidae and Pteromalidae) of the weevil beetle Lixus subtilis Boheman, 1836 (Coleoptera, Curculionidae) in China
Source: Zookeys. 2026 May 18;1279:345–56. doi: 10.3897/zookeys.1279.188643 (PMC13202221; doi:10.3897/zookeys.1279.188643)
Supplement: XML Treatment for Chlorocytus jaculatorius [file zookeys.1279.188643-treatment4.xml]

<!DOCTYPE tp:taxon-treatment
  PUBLIC "-//TaxonX//DTD Taxonomic Treatment Publishing DTD v0 20100105//EN" "tax-treatment-NSO.dtd">
<tp:taxon-treatment xmlns:tp="http://www.plazi.org/taxpub"><tp:treatment-meta><kwd-group><label>Taxon classification</label><kwd>
                <named-content content-type="kingdom">
                  <named-content content-type="taxon-name">
                    <named-content content-type="kingdom">Animalia</named-content>
                  </named-content>
                </named-content>
              </kwd><kwd>
                <named-content content-type="order">Hymenoptera</named-content>
              </kwd><kwd>
                <named-content content-type="family">Pteromalidae</named-content>
              </kwd></kwd-group><mixed-citation publication-type="journal"><person-group><name><surname>Li</surname><given-names>Qin</given-names></name><name><surname>Liu</surname><given-names>Zhekang</given-names></name><name><surname>Li</surname><given-names>Xiaoyu</given-names></name><name><surname>Yin</surname><given-names>Huashan</given-names></name><name><surname>Delvare</surname><given-names>Gerard</given-names></name><name><surname>Tselikh</surname><given-names>Ekaterina V.</given-names></name></person-group><article-title>The hymenopteran parasitoid complex (<tp:taxon-name><tp:taxon-name-part taxon-name-part-type="order" reg="Hymenoptera">Hymenoptera</tp:taxon-name-part></tp:taxon-name>, <tp:taxon-name><tp:taxon-name-part taxon-name-part-type="family" reg="Eurytomidae">Eurytomidae</tp:taxon-name-part></tp:taxon-name> and <tp:taxon-name><tp:taxon-name-part taxon-name-part-type="family" reg="Pteromalidae">Pteromalidae</tp:taxon-name-part></tp:taxon-name>) of the weevil beetle <italic><tp:taxon-name><tp:taxon-name-part taxon-name-part-type="genus" reg="Lixus">Lixus</tp:taxon-name-part> <tp:taxon-name-part taxon-name-part-type="species" reg="subtilis">subtilis</tp:taxon-name-part></tp:taxon-name></italic> Boheman, 1836 (<tp:taxon-name><tp:taxon-name-part taxon-name-part-type="order" reg="Coleoptera">Coleoptera</tp:taxon-name-part></tp:taxon-name>, <tp:taxon-name><tp:taxon-name-part taxon-name-part-type="family" reg="Curculionidae">Curculionidae</tp:taxon-name-part></tp:taxon-name>) in China</article-title><source>Zookeys</source><day>18</day><month>05</month><year>2026</year><volume>1279</volume><fpage>345</fpage><lpage>356</lpage><pub-id pub-id-type="doi">10.3897/zookeys.1279.188643</pub-id></mixed-citation></tp:treatment-meta><tp:nomenclature><tp:taxon-name><object-id xmlns:xlink="http://www.w3.org/1999/xlink" content-type="arpha" xlink:type="simple">EC1177E3-C230-5C6E-A29A-6F07F50DE992</object-id>
                    		<tp:taxon-name-part taxon-name-part-type="genus" reg="Chlorocytus">Chlorocytus</tp:taxon-name-part> <tp:taxon-name-part taxon-name-part-type="species" reg="jaculatorius">jaculatorius</tp:taxon-name-part>
                    	</tp:taxon-name><tp:taxon-authority>Xiao &amp; Huang, 2000</tp:taxon-authority><xref ref-type="fig" rid="F3">Figs 17–23</xref><tp:nomenclature-citation-list><tp:nomenclature-citation><tp:taxon-name><tp:taxon-name-part taxon-name-part-type="genus" reg="Chlorocytus">Chlorocytus</tp:taxon-name-part> <tp:taxon-name-part taxon-name-part-type="species" reg="jaculatorius">jaculatorius</tp:taxon-name-part></tp:taxon-name><comment> Xiao &amp; Huang, 2000: 311, 315–316. Holotype female (<named-content xmlns:xlink="http://www.w3.org/1999/xlink" content-type="dwc:institutional_code" xlink:title="Institut Zoologii Akademii Nauk Ukraini - Institute of Zoology of the Academy of Sciences of Ukraine" xlink:href="https://scientific-collections.gbif.org/institution/fd299688-c25b-48ab-9a19-b192caf71ef4" xlink:type="simple">IZAS</named-content>, examined).</comment></tp:nomenclature-citation></tp:nomenclature-citation-list></tp:nomenclature><tp:treatment-sec sec-type="Type material"><title>Type material.</title><p><bold><italic>Holotype</italic></bold> • female, China, <bold>“</bold>P. R. CHINA: Ningxia: Jingyuan (<named-content xmlns:xlink="http://www.w3.org/1999/xlink" content-type="dwc:verbatimCoordinates" xlink:type="simple">35.5°N, 106.3°E</named-content>), 9.vii.1984, Ding-Xi LIAO”, “HOLOTYPE”, “<italic><tp:taxon-name><tp:taxon-name-part taxon-name-part-type="genus" reg="Chlorocytus">Chlorocytus</tp:taxon-name-part> <tp:taxon-name-part taxon-name-part-type="species" reg="jaculatorius">jaculatorius</tp:taxon-name-part></tp:taxon-name></italic> sp. nov. Xiao &amp; Huang. 2000”, “<italic><tp:taxon-name><tp:taxon-name-part taxon-name-part-type="genus" reg="Chlorocytus">Chlorocytus</tp:taxon-name-part></tp:taxon-name></italic> det. DWH &amp; SLH 1997”, “IOZ(E) 932271”. (<named-content xmlns:xlink="http://www.w3.org/1999/xlink" content-type="dwc:institutional_code" xlink:title="Institut Zoologii Akademii Nauk Ukraini - Institute of Zoology of the Academy of Sciences of Ukraine" xlink:href="https://scientific-collections.gbif.org/institution/fd299688-c25b-48ab-9a19-b192caf71ef4" xlink:type="simple">IZAS</named-content>).</p></tp:treatment-sec><tp:treatment-sec sec-type="Additional material examined"><title>Additional material examined.</title><p>China • 1 female, “Xinjiang, Hami City, Huayuan Township, <named-content xmlns:xlink="http://www.w3.org/1999/xlink" content-type="dwc:verbatimCoordinates" xlink:type="simple">42°44'56"N, 93°28'35"E</named-content>, 664 m., 1.VIII.2012, coll. Hu Hongying” (<abbrev xmlns:xlink="http://www.w3.org/1999/xlink" content-type="institution" xlink:title="College of Life Science and Technology, Xinjiang University, Urumqi, China" xlink:type="simple">ICXU</abbrev>). South Korea • 1 female, “Gangwon-do, Mandae-ri, Haean-myeon, Yanggu-Gun, Gangwon-do, 18.VII 2014, coll. H.T. Shin” (<abbrev xmlns:xlink="http://www.w3.org/1999/xlink" content-type="institution" xlink:title="Korea National Arboretum, Pocheon, Republic of Korea" xlink:type="simple">KNA</abbrev>) • 1 female, “Gyeonggi-do, Soheul-eup, Pocheon-si, Gyeonggi-do, <named-content xmlns:xlink="http://www.w3.org/1999/xlink" content-type="dwc:verbatimCoordinates" xlink:type="simple">37°45'29.2"N, 127°10'0.4"E</named-content>, 31.VIII–15.IX 2015, coll. Park, Choi, Nam, Shin, Kim” (<abbrev xmlns:xlink="http://www.w3.org/1999/xlink" content-type="institution" xlink:title="Korea National Arboretum, Pocheon, Republic of Korea" xlink:type="simple">KNA</abbrev>) • 1 female, “Gyeongsangbuk-do, Daehyeon-ri, Bukhu-myeon, Andong-si, MT, 16.VI–30.VI.2021, coll. Gwon Gimyeon” (<abbrev xmlns:xlink="http://www.w3.org/1999/xlink" content-type="institution" xlink:title="Science Museum of the Natural Enemies, Geochang, Republic of Korea" xlink:type="simple">SMNE</abbrev>) • 1 female, “Dokdo-ri, Ulleung-eup, Ulleung-gun, swiping, IX.2017, coll. Ku Deokseo, Lee Hyerin” (<abbrev xmlns:xlink="http://www.w3.org/1999/xlink" content-type="institution" xlink:title="Science Museum of the Natural Enemies, Geochang, Republic of Korea" xlink:type="simple">SMNE</abbrev>) • 1 female, “Hakpo-ri, Seo-myeon, Ulleung-gun, MT, 15.VII–31.VII 2017, coll. Ku Deokseo” (<abbrev xmlns:xlink="http://www.w3.org/1999/xlink" content-type="institution" xlink:title="Science Museum of the Natural Enemies, Geochang, Republic of Korea" xlink:type="simple">SMNE</abbrev>) • 2 females, “Gyeongsangnam-do, Daedong-ri, Mari-myeon, Geochang-gun, MT, 22.V–15.VI 2020, 15.VI–30.VI 2020, coll. Lee Jaehyeon, Jeong Hyojin” (<abbrev xmlns:xlink="http://www.w3.org/1999/xlink" content-type="institution" xlink:title="Science Museum of the Natural Enemies, Geochang, Republic of Korea" xlink:type="simple">SMNE</abbrev>).</p></tp:treatment-sec><tp:treatment-sec sec-type="Description"><title>Description.</title><p><bold>Female</bold>. Body length 2.7–3.1 mm; fore wing length 2.1–2.5 mm.</p><p><bold><italic>Colouration</italic></bold>. Head and mesosoma dark blue-green with metallic, diffuse, coppery lustre; antenna with scape and pedicel yellowish brown; anelli, <abbrev xmlns:xlink="http://www.w3.org/1999/xlink" xlink:title="funicular segments" xlink:type="simple">F1</abbrev>–<abbrev xmlns:xlink="http://www.w3.org/1999/xlink" xlink:title="funicular segments" xlink:type="simple">F6</abbrev>, and clava brown. Fore and mid coxae yellowish brown; hind yellowish brown with green metallic lustre; all femora, tibiae, and tarsi yellow. Fore wing hyaline; venation brown. Metasoma brown with metallic diffuse blue, green, and coppery lustre; ovipositor sheath dark brown.</p><p><bold><italic>Sculpture</italic></bold>. Head and mesosoma reticulate; clypeus radially striate; propodeum reticulate; metasoma smooth and shiny.</p><p><bold><italic>Head</italic></bold>. Head in dorsal view 1.95–2.20× as broad as long and 1.32–1.35× as broad as mesoscutum; in frontal view 1.16–1.17× as broad as high. <abbrev xmlns:xlink="http://www.w3.org/1999/xlink" xlink:title="posterior ocellar line, the minimum distance between the posterior ocelli" xlink:type="simple">POL</abbrev> 1.47–1.54× as long as <abbrev xmlns:xlink="http://www.w3.org/1999/xlink" xlink:title="ocello-ocular line, the minimum distance between a posterior ocellus and compound eye" xlink:type="simple">OOL</abbrev>. Eye height 1.3–1.35× eye length and 2.40–2.55× as long as malar space. Distance between antennal toruli and lower margin of clypeus as long as 1.00–1.25× distance between antennal toruli and median ocellus. Antenna with scape 0.76–0.78× as long as eye height and as long as eye length; pedicel 1.91–2.00× as long as broad and 0.7–0.74× as long as <abbrev xmlns:xlink="http://www.w3.org/1999/xlink" xlink:title="funicular segments" xlink:type="simple">F1</abbrev>; combined length of pedicel and flagellum as long as 1.33–1.35× breadth of head; <abbrev xmlns:xlink="http://www.w3.org/1999/xlink" xlink:title="funicular segments" xlink:type="simple">F1</abbrev> 2.7–2.73× as long as broad with 2 rows of sensilla, F2–<abbrev xmlns:xlink="http://www.w3.org/1999/xlink" xlink:title="funicular segments" xlink:type="simple">F6</abbrev> longer than broad; clava 2.56–2.6× as long as broad, with small micropilose area on each C3 and <abbrev xmlns:xlink="http://www.w3.org/1999/xlink" xlink:title="claval segments" xlink:type="simple">C4</abbrev>. Lower margin of clypeus nearly straight.</p><p><bold><italic>Mesosoma</italic></bold>. Mesosoma 1.86–1.89× as long as broad. Pronotal collar with distinct and strong carina. Scutellum arched, 1.06–1.17× as long as broad, frenal area distinct by sculpture. Propodeum 0.42–0.59× as long as scutellum, with costula and without median carina. Fore wing 2.46–2.65× as long as its maximum width; basal cell bare; basal vein pilose; speculum open below; M 1.00–1.10× as long as <abbrev xmlns:xlink="http://www.w3.org/1999/xlink" xlink:title="postmarginal vein" xlink:type="simple">PM</abbrev> and 1.81–2.20× as long as S; stigma small. Mid leg with long spur, more than 0.5× length of first tarsal segment.</p><p><bold><italic>Metasoma</italic></bold>. Metasoma 3.05–3.16× as long as broad, 1.36–1.50× as long as mesosoma, 1.13–1.15× as long as mesosoma and head combined. Petiole transverse. Ovipositor sheath projecting slightly beyond apex of metasoma.</p><p><bold>Male</bold>. Unknown.</p></tp:treatment-sec><tp:treatment-sec sec-type="Biology"><title>Biology.</title><p>Unknown.</p></tp:treatment-sec><tp:treatment-sec sec-type="Distribution"><title>Distribution.</title><p>China, South Korea (<xref ref-type="bibr" rid="B9">Xiao and Huang 2000</xref>; <xref ref-type="bibr" rid="B6">Tselikh et al. 2022</xref>).</p></tp:treatment-sec><tp:treatment-sec sec-type="Remarks"><title>Remarks.</title><p>This species is very similar to <italic><tp:taxon-name><tp:taxon-name-part taxon-name-part-type="genus" reg="Chlorocytus">C.</tp:taxon-name-part> <tp:taxon-name-part taxon-name-part-type="species" reg="harmolitae">harmolitae</tp:taxon-name-part></tp:taxon-name></italic> and <italic><tp:taxon-name><tp:taxon-name-part taxon-name-part-type="genus" reg="Chlorocytus">C.</tp:taxon-name-part> <tp:taxon-name-part taxon-name-part-type="species" reg="papahemii">papahemii</tp:taxon-name-part></tp:taxon-name></italic> Tselikh &amp; Li, sp. nov.; the differences between these species are given in the key.</p></tp:treatment-sec><tp:treatment-sec><!--Section generated to contain objects referenced in tp:taxon-treatment.--><fig id="F3" position="float" orientation="portrait"><object-id xmlns:xlink="http://www.w3.org/1999/xlink" content-type="doi" xlink:type="simple">10.3897/zookeys.1279.188643.figures17-23</object-id><object-id xmlns:xlink="http://www.w3.org/1999/xlink" content-type="arpha" xlink:type="simple">072DE0F8-C09F-5BF9-851E-EF4400EFA75C</object-id><label>Figures 17–23.</label><caption><p><italic><tp:taxon-name><tp:taxon-name-part taxon-name-part-type="genus" reg="Chlorocytus">Chlorocytus</tp:taxon-name-part> <tp:taxon-name-part taxon-name-part-type="species" reg="jaculatorius">jaculatorius</tp:taxon-name-part></tp:taxon-name></italic> Xiao &amp; Huang, 2000, female, not type. <bold>17</bold>. Same, Body, lateral view; <bold>18</bold>. Same, Head, frontal view; <bold>19</bold>. Same, Fore wing; <bold>20</bold>. Same, Antenna; <bold>21</bold>. Same, Head and pronotum, dorsal view; <bold>22</bold>. Same, Mesosoma, dorsal view; <bold>23</bold>. Same, Metasoma, dorsal view.</p></caption><graphic xmlns:xlink="http://www.w3.org/1999/xlink" xlink:href="zookeys-1279-345_article-188643__-g003.jpg" id="oo_1649565.jpg" position="float" orientation="portrait" xlink:type="simple"><uri content-type="original_file" xlink:type="simple">https://binary.pensoft.net/fig/1649565</uri></graphic></fig></tp:treatment-sec><ref-list><ref id="B9"><mixed-citation xmlns:xlink="http://www.w3.org/1999/xlink" xlink:type="simple">Xiao H, Huang DW (2000) On <italic><tp:taxon-name><tp:taxon-name-part taxon-name-part-type="genus">Chlorocytus</tp:taxon-name-part></tp:taxon-name></italic> Graham (<tp:taxon-name><tp:taxon-name-part taxon-name-part-type="order">Hymenoptera</tp:taxon-name-part></tp:taxon-name>: <tp:taxon-name><tp:taxon-name-part taxon-name-part-type="family">Pteromalidae</tp:taxon-name-part></tp:taxon-name>) from China, with descriptions of four new species. Oriental Insects 34: 309–319. <ext-link xlink:href="10.1080/00305316.2000.10417272" ext-link-type="doi" xlink:type="simple">https://doi.org/10.1080/00305316.2000.10417272</ext-link></mixed-citation></ref><ref id="B6"><mixed-citation xmlns:xlink="http://www.w3.org/1999/xlink" xlink:type="simple">Tselikh EV, Lee J, Ku D-S (2022) New records of the chalcid wasps of the family <tp:taxon-name><tp:taxon-name-part taxon-name-part-type="family">Pteromalidae</tp:taxon-name-part></tp:taxon-name> (<tp:taxon-name><tp:taxon-name-part taxon-name-part-type="order">Hymenoptera</tp:taxon-name-part></tp:taxon-name>: <tp:taxon-name><tp:taxon-name-part taxon-name-part-type="superfamily">Chalcidoidea</tp:taxon-name-part></tp:taxon-name>) from South Korea. Far Eastern Entomologist 462: 8–19. <ext-link xlink:href="10.25221/fee.462.2" ext-link-type="doi" xlink:type="simple">https://doi.org/10.25221/fee.462.2</ext-link></mixed-citation></ref></ref-list></tp:taxon-treatment>
